# Supplementary material for: Integrative Machine Learning Model for Overall Survival Prediction in Breast Cancer Using Clinical and Transcriptomic Data
Source: Biology (Basel). 2025 Nov 3;14(11):1539. doi: 10.3390/biology14111539 (PMC12650249; doi:10.3390/biology14111539)
Supplement: Supplementary file 1 [file biology-14-01539-s001.zip]

Archive with 1 entries (1 files):
- biology-3923860-supplementary.pdf
